# Supplementary material for: Enhancing Mixed Reality Simulation Training Technology With Real-Time Performance Visualization: Mixed Methods Study With Medical First Responders
Source: JMIR XR Spat Comput. 2024 Dec 24;1:e57655. doi: 10.2196/57655 (PMC13202515; doi:10.2196/57655)
Supplement: Multimedia Appendix 2 [file xr-v1-e57655-s002.xlsx]

## Sheet: KPI - categories
	KPIs
	Partner	Priority	Feasibility (semi-automatic = parts may be automated)	Potential factors for identification / assessment	Name of KPI	First arriving unit (not ALS) - pre triage	1st triage	2nd triage	medical post	command post	What is assessed? (e.g. examination quality, communication skills, …)	Assessment method (e.g. questionnaire, checklist…)	Rating scale (what type of scale, numerical or categorical, how many rating points?)	Time of assessment (e.g. live, during debriefing)	Comments/Links	Technical feasibility evaluation (independent of project scope)
				SAFETY-RELATED ASPECTS
	data removed	S	Semi-Automatic	Automatic triggers in environment when users move too close to a hazard	3S (Scene, Safety, Situation)	x					3S (Scene, Safety, Situation), Are dangers recognized? Is the scene assessed and re-evaluated during the phases?	checklist or rating	e.g. numerical rating or Smiley System (3 options) on how well the 3S was performed	live with timestamp	JOAFG: Instructors greatly prefer paper, probably won't use digital rating systems	Low
		Mo	Semi-Automatic	Automatic triggers in environment when users move too close to a hazard	3S (Scene, Safety, Situation)	X	X	X	X		SAFETY DURING INTERVENTION	CHECKLIST	CATEGORICAL	DURING TRAINING	At the start, to ensure the safety of the area and personnel. Paper.	Low
		Mo	Semi-Automatic	Automatic triggers in environment when users move too close to a hazard	SVL: Safety	X	X	X	X		Continuously			Live Debriefing		Low
		Mo	Manual	communication about hazards via radio, analysis of eye-tracking data/FOV camera (less reliable)	Scene Survey & Assessment	x					Identify and reduce any potential environmental risks or hazards	Checklist	Checklist Y/N, additional comments	live or after training		No
				TRIAGE PERFORMANCE
		Mo	Semi-Automatic	Time from arrival near victim to assignment of triage card	Average time for triage per casualty		x	x			Average time it takes to triage one patient	time (should be under half a minute, but varies based on triage level)	min, sec.	debriefing	It would be preferred if this KPI is split up in triage categories, as green patients take a lot less time than red ones.	Medium (Through Replay)
		Mo	Semi-Automatic	Time from arrival near victim to assignment of triage card	Average time for triage per casualty		x	x			ASSEMENT PERIOD OF TIME WITH EACH PATIENT DURING TRIAGE	CHRONOMETER	NUMERICAL (SECONDS)	DURING TRAINING	BETWEEN 0-120 SECONDS (depending on triage level of patients). Digital	Medium (Through Replay)
		Mo	Semi-Automatic	Expected triage time per patient, recorded triage category	Triage Results		x	x		x	whether the triage processes were carried out correctly and on time	Checklist, questionnaire	Numerical (# people assessed, triage time per person + overall time of team)	Debriefing		Medium (Through Replay)
		Mo	Manual		Re-Assessment of patient			x	x		Is patient re-assessed, e.g. after immobilisation, transportation on stretcher etc.	quality of re-assessment	Notes	live or after training		Medium (Through Replay)
		Mo	Semi-Automatic	Selected triage level vs. actual level based on parameters/setup	triage category		x	x			is the triage category correct?	triage category according to algorithm, in 2nd triage: re-triage correct?	Y/N, with comments (list of patients, also includes re-triage)	live with timestamp	2nd triage especially important for yellow patients	Medium (Through Replay)
		Mo	Semi-Automatic	Assessment of patients based on real triage level vs. selected	TRIAGE CATEGORY		x	x	X		CORRECT FILL OUT OF TRIAGE CARD	CHECKLIST	CATEGORICAL (Y/N)	DURING DEBRIEFING	Digital	Medium (Through Replay)
		Mo	Semi-Automatic	Assessment of patients based on real triage level vs. selected	MA: Prioritize & Medical decision		X				MA: Number of red, yellow and green Medical decision within 10 min. MA: Use of injury card MA: Appoint transport leader MA: Reconsider/change medical decision when needed	Checklist	Yes/No	Live Debriefing		Medium (Through Replay)
		S	Semi-Automatic	time till transportation, for scenarios where this is applicable	Total time per patient		x	x	x		Total time for one patient from first triage until transportation to hospital	time	min	live	trainers would want to see the time running per patient from 1st triage on	Medium (Through Replay)
		Mo	Semi-Automatic	Time measurement (net scenario time)	TRAINING TIME		X	X		X	OPTIMUM TRAINING TIMES	QUESTIONNAIRE	CATEGORICAL	AFTER TRAINING AND BEFORE DEBRIEFING	STRESS AND FATIGUE FROM VR USE	Medium (Through Replay)
		Mo	Semi-Automatic	Based on stress score	EVALUATION OF STRESS	X	x	x	X	x	STRESS EVALUATION (VITAL SIGNS WITH SENSORS)	CHECKLIST/QUESTIONNAIRE	CATEGORICAL (Y/N), LIKERT	AFTER TRAINING AND DURING DEBRIEFING	Details like respiratory rate etc. less important than the when and why of high stress levels.	Medium (Through Replay)
		Mo	Manual		EVALUATION OF THE SCENARIO						EVALUATION OF THE SCENARIO	QUESTIONNAIRE	CATEGORICAL (Y/N), LIKERT	AFTER DEBRIEFING	TRAINEE. Digital
				APPLICATION OF (TRIAGE) ALGORITHMS												Manually through replay
		Mo	Manual		ABCDE				x		Are all categories handled correctly, was the right algorithm used for the situation	Single checklists for all categories (e.g. A: airway free/obstructed, treated correctly; B: breathing rate, auscultation of lungs, SpO2 etc.)	checklists from A-E according to algorithms/schemes of organisation / percentage of each letter completed?; time total for assessment	live	see above: maybe categories with pop-ups?// Comment on what is meant with pop-ups: Trainer just sees the category (e.g. ABCDE) and if they click it, pop-ups open with the single letters from A to E.	Manually through replay
		S	Manual		FAST				x		Are all categories handled correctly, was the right algorithm used for the situation	If applicable (F- face, A- arms/legs, S- speech, T- time)	checklists from F-T according to algorithm/schemes of organisation / percentage of each letter completed?	live	see above: maybe categories with pop-ups?	Manually through replay
		Mo	Manual		SAMPLER+S				x		Are all categories handled correctly, was the right algorithm used for the situation	Single checklists for all categories (S- Symptoms, A - allergies, M - medication, P- past medical history, L - last in/out, E- events prior, R - risk factors + S for pregancy (Schwangerschaft))	checklists from S-R according to algorithm/schemes of organisation / percentage of each letter completed?	live	see above: maybe categories with pop-ups?	Manually through replay
		Mo	Manual	hard to assess for four trainees simultanesously	START Adult Triage Algorithm		x	x		x	Is the triage algorithm correctly applied?	Checklist	Categorical	Debriefing		Manually through replay
		Mo	Manual		START Adult Triage Algorithm		x				ACCURATE PERFORMANCE OF TRIAGE START ALGORITHM	CHECKLIST	CORRECT SELECTION OF CRITICAL LEVEL (COLOR AND NUMERICAL)	DURING TRAINING AND DURING DEBRIEFING	Digital	Manually through replay
		Mo	Manual	Times/amount of time control center is contacted	Status report	x					Communication of incident scene to control center, status report// is status report correct? all necessary information? is status updated when necessary?	checklist	checklist y/n	live with timestamp	in Austria we differentiate "status report" in "Sichtmeldung" (status report on first sight) and "Lagemeldung" // Suggestion: categories as stated here with pop-ups with further details (e.g. number of casualties stated, number of severly injured etc.)	Manually through replay
		Mo	Semi-Automatic	Checklist filled	Triage Algorithm		x	x			Is Johanniter's triage algorithm applied? (mASAV)	Checklist of algorithm	single points can be checked/clicked	live with timestamp	Might be a different triage algorithm later (currently being discussed)	Manually through replay
		Mo	Semi-Automatic	Assessment of patients based on real triage level vs. selected	TRAUMA SCORE REVISED (META for surgical priority)			x	x		CORRECT EVALUATION AND PRIORISATION OF THE PATIENT AFTER ASSESSMENT	CHECKLIST	CATEGORICAL	DEBRIEFING	Digital	Manually through replay
				TREATMENT OF PATIENTS
		Mo	Manual		Immediate treatment of live-threatening injuries		x	x			Are life-threatening injuries immediately treated according to algorithm?	checklist Y/N (airway obstruction, tourniqet for severe bleeding)	Y/N, with comments	live with timestamp		Manually through replay
		Mo	Manual		Recognition of injuries		x	x	x		Are injuries recognized correctly?	Correct diagnosis, time of recognition (in time, too late etc.)	time stamps, checklist of all injuries, percentage of injuries detected?	live with timestamp, after training	Comment: 2nd triage is performed in medical post	Manually through replay
		Mo	Manual		Immobilisation			x	x		Proper immobilisation of patient if necessary?	if applicable	Y/N, with comments	live with timestamp		Manually through replay
		Mo	Manual		Treatment of injuries				x		Treatment of injuries (depending on type of injury), if polytrauma - prioritiziation of injuries (on one patient)	checklist or rating of treatment		live with timestamp		Manually through replay
		Mo	Manual		MA: Initiate prioritization and care of victims		X				MA: First triage, performance MA: Use of injury card	Checklist	Yes/No	Live Debriefing		Manually through replay
		Mo	Manual		X-ABCDE				x		Are all categories handled correctly, was the right algorithm used for the situation	Single checklists for all categories (e.g. C or X: critical bleeding; A: airway free/obstructed, treated correctly; B: breathing rate, auscultation of lungs, SpO2 etc.)	checklists from A-E according to algorithms/schemes of organisation / percentage of each letter completed?; time total for assessment	live	see above: maybe categories with pop-ups?// Comment on what is meant with pop-ups: Trainer just sees the category (e.g. ABCDE) and if they click it, pop-ups open with the single letters from A to E.	Manually through replay
		Mo	Manual		REALISATION OF LIFE-SAVING GESTURES		x				REALISATION OF LIFE-SAVING GESTURES	CHECKLIST	CATEGORICAL (Y/N), NUMERICAL (e.g. for red training if 3 necessary steps were completed)	DURING TRAINING	Digital	Manually through replay
		S	Semi-Automatic	Based on mannikin sensors	Medication			x	x		Correct analgesia/other medication	if applicable (for paramedics with respective competencies only)	checklist with different medication (about 20 items)	live with timestamp, debriefing after training
				COMMUNICATION + COORDINATION
		Mo	Manual	Commmunication protocol	Communication with command post and first responders	x				x	Concerning the need for additional resources and effective communication with other first responders	Checklist	Checklist Y/N, additional comments	live or after training
		Mo	Manual		COMMUNICATIONS	X	x	x	X	x	PROPER USE OF COMMUNICATIONS	CHECKLIST	CATEGORICAL (Y/N), LIKERT (5-point)	DURING TRAINING	CHANNEL, ORDER AND BROADCAST
		S	Manual		Cooperation with other FR	x					Communication with other first responders (firebrigade, police)		Y/N, with comments	live with timestamp, after training
		S	Manual		CRM	x	x	x	x		Crew Resource Management, communication, closed-loop communication etc.	checklist or rating	numerical rating, comments, checklist for CRM criteria	live or after training
		Mo	Manual		CRM (crisis resource management)		X	X		X	EVALUATION TEAM WORK	QUESTIONNAIRE (OTAWA/MAYO)	CATEGORICAL	AFTER TRAINING AND BEFORE DEBRIEFING	TRAINEE (AFTER TRAINING), TRAINER (DURING TRAINING), PEER REVIEW OR OTHER TRAINEES (DURING TRAINING)
		S	Manual		Documentation	x	x	x	x		Sufficient documentation by trainee?	different depending on phase	e.g. rating scale (sufficiency)	after training
		S	Manual		organisation of incident space	x					Is access for other following responders arranged? (in cooperation with police), is a place defined where casualties are "collected", is a place for the medical post defined?	Checklist for each "space" in the incedent area	Y/N, with comments	live with timestamp, after training
		Mo	Manual		Establish prehospital lead	X					Comunication and roles. SVL: Sign up "on site". Change status on ambulance to SVL. Put on helmet and west. MA: Put on green helmet and wes	Rating scale	0=Not performed but should have or wrong decision 1= Incomplete, the action was started but incomplete, no follow up and therefore ineffective 2= Partially correct, the action was performed effetively 3= Completely correct, the action was performed completely in an effective way EA= Not relevant for this incident EB= Not assassable 15 points	Live Debriefing	SVL=Prehospital incident commander MA= Medical officer in charge TIB= Official officer in charge (not on site, at the hospital) SVL + MA are both in the first arriving vehicle (2 people in vehicle)
		S	Manual		Organisation of suitable hospital/IC etc.				x		Does trainee organise suitable bed/hospital for patient in time?	checklist	Y/N, with comments	live with timestamp
		S	Manual		Bystanders	x					Handling of bystanders	is the handling of bystanders adequate?	Y/N, with comments	live or after training	also related to communication with other first responders (e.g. was there sufficient cooperation with police to keep area clear of bystanders)
		Mo	Manual		feedback triage results		x	x			are the results of the triage communicated to incident leader?		Y/N, with comments	live with timestamp	also includes information when the information is communicated (either immediately or in groups per location)
		Mo	Manual		LEADER			x		x	EFFECTIVENESS OF THE COMMANDER IN CHARGE OF THE SANITARY TEAM/RESOURCES/TRIAGE AND GREEN RESPONSIBLE	CHECKLIST	CATEGORICAL	DURING TRAINING	EVALUATION OF DIFFERENT ROLES, ASSIGNMENTS OF PEOPLE TO ACTIONS. Digital
		Mo	Semi-Automatic	Communication to SVL could potentially be measured automatically	MA: Communication		X	X			MA: Communicate medical decision to SVL within 10 min according to the nomenclature DRAFRAM MA: Collect information about distribution key from SVL. MA: Reassure that all injured and unharmed are registered	Checklist	Yes/No	Live Debriefing	DRAFRAM D= Number of victims R= Number of resourses needed A= Number of red patients F= Patients that must be transported first and time R= Number of resourses on site A= Appoint transport leader M=Ambition level for medical interventions During video sessions, they use a marker to mark points in time (1 type due to lack of time)	needs to be broken up in sub-tasks
		Mo	Manual		SVL: Collaboration	X	X				SVL: Collaborating with police and rescue service within 5 minutes Eg. define lead site, define pick up site, ensure that arriving units use medical communication group	Rating scale (collaboration)	0, 1, 2, 3, EA, EB (like above)	Live Debriefing
		Mo	Semi-Automatic	Communication times can potentially be automatically measured based on who is contacted (channels)	SVL: Communication and rapport	X	X	X	X		SVL: Perform "Thru the window" rapport according to the nomenclature METHANE within 2 minutes SVL: Verifiy communication with TIB within 10 minutes. Perform verification rapport according to structure SVL: Demand distribution key from TIB (avalible hospitals) SVL: On going priority rapports SVL: Material to press within 30 min according to the nomenclature PINSAM	Rating scale (METHANE) Rating scale (Verify TIB) Rating scale (Verification rapport)	0, 1, 2, 3, EA, EB (like above)	Live Debriefing	METHANE M= Suspected serious incident YES/NO E=Exact localisation T= Type of incident H= Threats/Risks A= Blocked arrival road YES/NO N= Number of victims E= Extra units needed, ambulance/helicopter/medical group/other PINSAM P=Pediatric injurered? I= Information (type of injuries) N= Number of injured S= Collection places A= Deceased M= Receiving healthcare facilities Distribution key contains i…	no
		Mo	Manual		SVL: Decision	X					SVL: Tactical decision within 3 minutes. Eg. evacuate first, divide into sectors, safety SVL: Communicate medical decision from MA (10 min)	Rating scale (tactical decision) Rating scale (medical decision)	0, 1, 2, 3, EA, EB (like above)	Live Debriefing
		Mo	Manual		Teamwork assessment and trainer performance	x	x	x		x	Communication, collaboration between first responders and trainer evaluation	Likert questionnaire, Checklist	Numerical	Debriefing
				CORRECT USE OF EQUIPMENT
		Mo	Semi-Automatic	Was PLS-Card assigned?	Patient tracking		x	x			are patients correctly labeled with PLS-cards?	in 2nd triage: are PLS-cards completed/edited correctly?		live, after training	PLS = patient tracking tags (Personenleitsystem)	medium
		Mo	Semi-Automatic	Regarding positioning of the card: based on location with regards to mannikin	Proper use of triage cards		x	x			how skillfully trainees handle the cards so that patients are easily recognisable for additional assistance in identifying the most serious cases	Checklist	Categorical	Debriefing		no
		S	Manual		Μedical equipment during triage		x	x			What is the proper way to use medical equipment during triage?	Checklist, questionnaire (likert-scale)	Numerical	Debriefing
				OTHER NOTES
		S	Not KPI		Editing									after training	Trainers would like to have the possibilty to edit/complement information after the training, if there is not enough time while live
		Mo	Not KPI		Time stamps	x	x	x	x						General Feedback from trainers: Time stamps are very important for debriefing. Furthermore they'd like to have the possibility to add text to the form for the debriefing to give understandable feedback for the trainees.
		Mo	Not a KPI		Marker	x	x	x	x						Trainers would like to have the possibilty to set markers (with a short comment) to make debriefing easier
